# Supplementary material for: Acetyl-CoA production by specific metabolites promotes cardiac repair after myocardial infarction via histone acetylation
Source: eLife. 2021 Dec 23;10:e60311. doi: 10.7554/eLife.60311 (PMC8763402; doi:10.7554/eLife.60311)
Supplement: Figure 2—source data 2. [file elife-60311-fig2-data2.zip]

Archive with 14 entries (13 files):
- Figure 2-source data 2/
- __MACOSX/._Figure 2-source data 2
- Figure 2-source data 2/bax_tub.png
- __MACOSX/Figure 2-source data 2/._bax_tub.png
- Figure 2-source data 2/bcl2_tub.png
- __MACOSX/Figure 2-source data 2/._bcl2_tub.png
- Figure 2-source data 2/.DS_Store
- __MACOSX/Figure 2-source data 2/._.DS_Store
- Figure 2-source data 2/bax.png
- __MACOSX/Figure 2-source data 2/._bax.png
- Figure 2-source data 2/Figure 2-source data 2.pdf
- __MACOSX/Figure 2-source data 2/._Figure 2-source data 2.pdf
- Figure 2-source data 2/bcl2.png
- __MACOSX/Figure 2-source data 2/._bcl2.png
