# Supplementary material for: Acetyl-CoA production by specific metabolites promotes cardiac repair after myocardial infarction via histone acetylation
Source: eLife. 2021 Dec 23;10:e60311. doi: 10.7554/eLife.60311 (PMC8763402; doi:10.7554/eLife.60311)
Supplement: Figure 4—source data 2. [file elife-60311-fig4-data2.zip]

Archive with 22 entries (21 files):
- Figure 4-source data 2/
- __MACOSX/._Figure 4-source data 2
- Figure 4-source data 2/Figure 4-source data 2.pdf
- __MACOSX/Figure 4-source data 2/._Figure 4-source data 2.pdf
- Figure 4-source data 2/.DS_Store
- __MACOSX/Figure 4-source data 2/._.DS_Store
- Figure 4-source data 2/H3K14ac_H3.png
- __MACOSX/Figure 4-source data 2/._H3K14ac_H3.png
- Figure 4-source data 2/H3K27ac_H3.png
- __MACOSX/Figure 4-source data 2/._H3K27ac_H3.png
- Figure 4-source data 2/H3K27ac.png
- __MACOSX/Figure 4-source data 2/._H3K27ac.png
- Figure 4-source data 2/acH3_h3.png
- __MACOSX/Figure 4-source data 2/._acH3_h3.png
- Figure 4-source data 2/H3K9ac_H3.png
- __MACOSX/Figure 4-source data 2/._H3K9ac_H3.png
- Figure 4-source data 2/H3K14ac.png
- __MACOSX/Figure 4-source data 2/._H3K14ac.png
- Figure 4-source data 2/H3K9ac.png
- __MACOSX/Figure 4-source data 2/._H3K9ac.png
- Figure 4-source data 2/acH3.png
- __MACOSX/Figure 4-source data 2/._acH3.png
