# Supplementary material for: Acetyl-CoA production by specific metabolites promotes cardiac repair after myocardial infarction via histone acetylation
Source: eLife. 2021 Dec 23;10:e60311. doi: 10.7554/eLife.60311 (PMC8763402; doi:10.7554/eLife.60311)
Supplement: Figure 6—source data 2. [file elife-60311-fig6-data2.zip]

Archive with 10 entries (9 files):
- Figure 6-source data 2/
- __MACOSX/._Figure 6-source data 2
- Figure 6-source data 2/.DS_Store
- __MACOSX/Figure 6-source data 2/._.DS_Store
- Figure 6-source data 2/Figure 6-source data 2.pdf
- __MACOSX/Figure 6-source data 2/._Figure 6-source data 2.pdf
- Figure 6-source data 2/K9ac_Kat2aKD.png
- __MACOSX/Figure 6-source data 2/._K9ac_Kat2aKD.png
- Figure 6-source data 2/K9ac_H3_Kat2aKD.png
- __MACOSX/Figure 6-source data 2/._K9ac_H3_Kat2aKD.png
