# Supplementary material for: Acetyl-CoA production by specific metabolites promotes cardiac repair after myocardial infarction via histone acetylation
Source: eLife. 2021 Dec 23;10:e60311. doi: 10.7554/eLife.60311 (PMC8763402; doi:10.7554/eLife.60311)
Supplement: Figure 6—figure supplement 1—source data 1. [file elife-60311-fig6-figsupp1-data1.zip]

Archive with 12 entries (11 files):
- Figure 6-figure supplement 1-source data 1/
- __MACOSX/._Figure 6-figure supplement 1-source data 1
- Figure 6-figure supplement 1-source data 1/.DS_Store
- __MACOSX/Figure 6-figure supplement 1-source data 1/._.DS_Store
- Figure 6-figure supplement 1-source data 1/NQO1.png
- __MACOSX/Figure 6-figure supplement 1-source data 1/._NQO1.png
- Figure 6-figure supplement 1-source data 1/Kat2a KD.png
- __MACOSX/Figure 6-figure supplement 1-source data 1/._Kat2a KD.png
- Figure 6-figure supplement 1-source data 1/Figure 6-figure supplement 1-source data 1.pdf
- __MACOSX/Figure 6-figure supplement 1-source data 1/._Figure 6-figure supplement 1-source data 1.pdf
- Figure 6-figure supplement 1-source data 1/HO1.png
- __MACOSX/Figure 6-figure supplement 1-source data 1/._HO1.png
